# Supplementary material for: A Novel Self‐Regulated, Non‐Directional Magnetic Thermos‐Brachytherapy 125I Seed Enhances Anticancer Efficacy by Rescuing Immune Escape
Source: Adv Sci (Weinh). 2025 Aug 29;12(43):e08091. doi: 10.1002/advs.202508091 (PMC12631875; doi:10.1002/advs.202508091)
Supplement: Supplementary file 2 — Supporting Figures [file ADVS-12-e08091-s002.zip]

Archive with 6 entries (6 files):
- advs71495-sup-0007-FigureS23.pdf
- advs71495-sup-0002-FigureS17.pdf
- advs71495-sup-0003-FigureS18.pdf
- advs71495-sup-0004-FigureS19.pdf
- advs71495-sup-0005-FigureS20.pdf
- advs71495-sup-0006-FigureS21.pdf
